# Supplementary material for: Operationalizing language-based population stratification for widening access to precision genomics in Africa
Source: Front Public Health. 2025 Sep 12;13:1672038. doi: 10.3389/fpubh.2025.1672038 (PMC12463837; doi:10.3389/fpubh.2025.1672038)
Supplement: Supplementary file 2 [file Data_Sheet_1.ZIP]

Archive with 34 entries (22 files):
- interactive_3D_MDS.html
- __MACOSX/._interactive_3D_MDS.html
- interactive_3D_MDS_files/
- interactive_3D_MDS_files/typedarray-0.1/
- interactive_3D_MDS_files/.DS_Store
- __MACOSX/interactive_3D_MDS_files/._.DS_Store
- interactive_3D_MDS_files/plotly-htmlwidgets-css-2.11.1/
- interactive_3D_MDS_files/plotly-binding-4.10.4/
- interactive_3D_MDS_files/jquery-3.5.1/
- interactive_3D_MDS_files/htmlwidgets-1.6.4/
- interactive_3D_MDS_files/crosstalk-1.2.1/
- interactive_3D_MDS_files/htmltools-fill-0.5.8.1/
- interactive_3D_MDS_files/plotly-main-2.11.1/
- interactive_3D_MDS_files/typedarray-0.1/typedarray.min.js
- interactive_3D_MDS_files/plotly-htmlwidgets-css-2.11.1/plotly-htmlwidgets.css
- interactive_3D_MDS_files/plotly-binding-4.10.4/plotly.js
- interactive_3D_MDS_files/jquery-3.5.1/jquery.min.js
- interactive_3D_MDS_files/jquery-3.5.1/jquery-AUTHORS.txt
- interactive_3D_MDS_files/jquery-3.5.1/jquery.min.map
- interactive_3D_MDS_files/jquery-3.5.1/jquery.js
- interactive_3D_MDS_files/htmlwidgets-1.6.4/htmlwidgets.js
- interactive_3D_MDS_files/crosstalk-1.2.1/.DS_Store
- __MACOSX/interactive_3D_MDS_files/crosstalk-1.2.1/._.DS_Store
- interactive_3D_MDS_files/crosstalk-1.2.1/css/
- interactive_3D_MDS_files/crosstalk-1.2.1/js/
- interactive_3D_MDS_files/crosstalk-1.2.1/scss/
- interactive_3D_MDS_files/htmltools-fill-0.5.8.1/fill.css
- interactive_3D_MDS_files/plotly-main-2.11.1/plotly-latest.min.js
- interactive_3D_MDS_files/crosstalk-1.2.1/css/crosstalk.min.css
- interactive_3D_MDS_files/crosstalk-1.2.1/js/crosstalk.js.map
- interactive_3D_MDS_files/crosstalk-1.2.1/js/crosstalk.min.js.map
- interactive_3D_MDS_files/crosstalk-1.2.1/js/crosstalk.min.js
- interactive_3D_MDS_files/crosstalk-1.2.1/js/crosstalk.js
- interactive_3D_MDS_files/crosstalk-1.2.1/scss/crosstalk.scss
