# Supplementary material for: Operationalizing language-based population stratification for widening access to precision genomics in Africa
Source: Front Public Health. 2025 Sep 12;13:1672038. doi: 10.3389/fpubh.2025.1672038 (PMC12463837; doi:10.3389/fpubh.2025.1672038)
Supplement: Supplementary file 3 [file Data_Sheet_2.ZIP]

Archive with 7 entries (6 files):
- Supplementary_materials_v2/
- Supplementary_materials_v2/.DS_Store
- __MACOSX/Supplementary_materials_v2/._.DS_Store
- Supplementary_materials_v2/Dataset_&_script_1.zip
- __MACOSX/Supplementary_materials_v2/._Dataset_&_script_1.zip
- Supplementary_materials_v2/Dataset_&_script_2.zip
- __MACOSX/Supplementary_materials_v2/._Dataset_&_script_2.zip
